# Supplementary material for: Dietary Tannic Acid Promotes Growth Performance and Resistance Against Aeromonas hydrophila Infection by Improving the Antioxidative Capacity and Intestinal Health in the Chinese Soft-Shelled Turtle (Pelodiscus sinensis)
Source: Antioxidants (Basel). 2025 Jan 20;14(1):112. doi: 10.3390/antiox14010112 (PMC11759827; doi:10.3390/antiox14010112)
Supplement: Supplementary file 1 [file antioxidants-14-00112-s001.zip]

Archive with 3 entries (3 files):
- Figure. S1.tif
- Figure. S2.tif
- Figure. S3.tif
